# Supplementary material for: Genomic Expedition: Deciphering Human Adenovirus Strains from the 2023 Outbreak in West Bengal, India: Insights into Viral Evolution and Molecular Epidemiology
Source: Viruses. 2024 Jan 21;16(1):159. doi: 10.3390/v16010159 (PMC10820069; doi:10.3390/v16010159)
Supplement: Supplementary file 1 [file viruses-16-00159-s001.zip]

Archive with 1 entries (1 files):
- viruses-2799132-supplementary.pdf
